# Supplementary material for: Urinary Volatile Organic Compound Metabolites Are Associated with Reduced Lung Function in U.S. Children and Adolescents
Source: Toxics. 2024 Apr 16;12(4):289. doi: 10.3390/toxics12040289 (PMC11054577; doi:10.3390/toxics12040289)
Supplement: Supplementary file 1 [file toxics-12-00289-s001.zip]

Archive with 1 entries (1 files):
- toxics-2939233-supplementary.pdf
